# Supplementary material for: Integrated 16s RNA sequencing and network pharmacology to explore the effects of polyphenol-rich raspberry leaf extract on weight control
Source: Front Nutr. 2024 Jan 8;10:1306037. doi: 10.3389/fnut.2023.1306037 (PMC10800909; doi:10.3389/fnut.2023.1306037)
Supplement: Supplementary file 1 [file Data_Sheet_1.xlsx]

## Sheet: Supplementary Table S1
PTGS2
ESR1
AR
PGR
RELA
VEGFA
CDKN1A
MMP2
MMP9
NFKBIA
CXCL8
PRKCB
GSTP1
IGF2
GSTM1
GSTM2
GSTA1
GSTA2
TOP2A
TOP2B
PTGS1
PPARG
PIK3CG
NCOA2
DPP4
F2
KCNH2
SCN5A
ADRB2
MMP3
F7
NOS3
RXRA
ACHE
GABRA1
MAOB
EGFR
AKT1
CCND1
BCL2
BCL2L1
EIF6
BAX
CASP9
PLAU
MAPK1
IL10
EGF
RB1
TNF
IL6
AHSA1
CASP3
TP53
ELK1
POR
ODC1
XDH
CASP8
TOP1
RAF1
SOD1
PRKCA
MMP1
HIF1A
STAT1
RUNX1T1
CDK1
HSPA5
ERBB2
ACACA
HMOX1
CYP3A4
CYP1A2
CAV1
MYC
F3
GJA1
CYP1A1
ICAM1
IL1B
SULT1E1
IL2
NR1I2
CYP1B1
CCNB1
PLAT
THBD
SERPINE1
COL1A1
IFNG
IL1A
MPO
NCF1
HAS2
NFE2L2
PARP1
AHR
PSMD3
SLC2A4
COL3A1
CXCL11
CXCL2
DCAF5
NR1I3
CHEK2
INSR
CLDN4
PPARA
PPARD
HSF1
CRP
CXCL10
CHUK
SPP1
RUNX2
RASSF1
E2F1
E2F2
ACP3
CTSD
IGFBP3
CD40LG
IRF1
ERBB3
PON1
DIO1
PCOLCE
NPEPPS
HK2
NKX3-1
RASA1
AKR1B1
AKR1B10
MMP13
APP
MMP12
SLC37A4
CA2
CA1
CA12
CA9
PYGL
PRKCD
NEU4
BACE1
PDE4D
PDE9A
PDE1B
KDR
ENGASE
CA5B
ABCB1
NEU3
NEU2
ELANE
OGA
TREH
CASP6
CASP7
CASP1
CASP2
ECE1
EGLN1
ADAMTS5
FTO
ADORA1
GPR35
CDK4
PDGFRB
FLT4
IGF1R
CDK2
CCNA1
CCNA2
AURKB
CA7
GSK3B
SRC
PTK2
PLK1
CA6
CA14
CSNK2A1
MET
CA4
PLK4
CA13
TEK
AURKA
CA5A
MAP3K8
BRAF
EPHB4
HSPA1A
NUAK1
SQLE
FGR
LYN
GSR
TNNC1
TNNT2
TNNI3
DAO
ESR2
MAOA
HSD17B3
PTPN1
ALOX5
CBR1
CDK5R1
CDK5
CES2
SNCA
NMUR2
ADRA2A
ADRA2C
NOX4
NQO2
RPS6KA3
CD38
PDE5A
TERT
SLC29A1
AVPR2
FLT3
CYP19A1
PIM1
DRD4
GLO1
PIK3R1
ADORA2A
DAPK1
HSD17B2
CA3
ALOX15
ABCC1
PKN1
ALOX12
NEK2
CXCR1
CAMK2B
ALK
NEK6
PLA2G1B
AXL
ABCG2
AKR1C2
AKR1C1
AKR1C3
AKR1C4
AKR1A1
MAPT
KDM4E
MYLK
SYK
APEX1
PTPRS
MPG
SLC22A12
CCNB3
CCNB2
ARG1
CDK6
TYR
HSD17B1
ESRRA
TTR
TNKS2
TNKS

## Sheet: TCMSP
PTGS2
ESR1
AR
PGR
RELA
VEGFA
CDKN1A
MMP2
MMP9
NFKBIA
CXCL8
PRKCB
GSTP1
IGF2
GSTM1
GSTM2
GSTA1
GSTA2
TOP2A
TOP2B
TOP2A
TOP2B
PTGS1
AR
PPARG
PTGS2
PIK3CG
NCOA2
DPP4
TOP2A
TOP2B
F2
KCNH2
SCN5A
ADRB2
MMP3
F7
NOS3
RXRA
ACHE
GABRA1
MAOB
RELA
EGFR
AKT1
VEGFA
CCND1
BCL2
BCL2L1
CDKN1A
EIF6
BAX
CASP9
PLAU
MMP2
MMP9
MAPK1
IL10
EGF
RB1
TNF
IL6
AHSA1
CASP3
TP53
ELK1
NFKBIA
POR
ODC1
XDH
CASP8
TOP1
RAF1
SOD1
PRKCA
MMP1
HIF1A
STAT1
RUNX1T1
CDK1
HSPA5
ERBB2
PPARG
ACACA
HMOX1
CYP3A4
CYP1A2
CAV1
MYC
F3
GJA1
CYP1A1
ICAM1
IL1B
HMOX1
CYP3A4
CYP1A2
CAV1
MYC
F3
GJA1
CYP1A1
ICAM1
IL1B
SULT1E1
IL2
NR1I2
CYP1B1
CCNB1
PLAT
THBD
SERPINE1
COL1A1
IFNG
IL1A
MPO
TOP2A
NCF1
HAS2
GSTP1
NFE2L2
PARP1
AHR
PSMD3
SLC2A4
COL3A1
CXCL11
CXCL2
DCAF5
NR1I3
CHEK2
INSR
CLDN4
PPARA
PPARD
HSF1
CRP
CXCL10
CHUK
SPP1
RUNX2
RASSF1
E2F1
E2F2
ACP3
CTSD
IGFBP3
IGF2
CD40LG
IRF1
ERBB3
PON1
DIO1
PCOLCE
NPEPPS
HK2
NKX3-1
RASA1
GSTM1
GSTM2

## Sheet: SWISS TARGET PREDICTION
AKR1B1
AKR1B10
MMP13
MMP2
APP
MMP12
SLC37A4
CA2
CA1
CA12
CA9
PYGL
PRKCD
PRKCA
NEU4
BACE1
CASP3
PDE4D
PDE9A
PDE1B
KDR
ENGASE
CA5B
ABCB1
NEU3
NEU2
ELANE
OGA
TREH
CASP6
CASP7
CASP8
CASP1
CASP2
ECE1
EGLN1
ADAMTS5
FTO
AKR1B1
ADORA1
GPR35
ERBB2
AKR1B1
CCND1
CDK4
PDGFRB
FLT4
IGF1R
INSR
EGFR
CA2
CDK2
CCNA1
CCNA2
AURKB
CA7
CA1
GSK3B
SRC
PTK2
KDR
PLK1
CA6
CA12
CA14
CA9
CSNK2A1
MET
CA4
PLK4
CA13
TEK
AKT1
AURKA
CA5A
BACE1
MAP3K8
BRAF
EPHB4
HSPA1A
NUAK1
SQLE
FGR
LYN
GSR
TNNC1
TNNT2
TNNI3
XDH
DAO
PTGS2
ESR1
ESR2
MAOA
HSD17B3
PTPN1
ALOX5
CBR1
CDK5R1
CDK5
CES2
CA5B
SNCA
NMUR2
ADRA2A
ADRA2C
ACHE
AKR1B1
CA7
CA12
CA4
NOX4
CA2
NQO2
RPS6KA3
XDH
CD38
PTGS2
PDE5A
TNF
IL2
ADORA1
ALOX5
TERT
PTGS2
AKR1B1
CA2
CA7
CA12
CA4
NOX4
ADRA2C
ACHE
NQO2
RPS6KA3
NMUR2
ADRA2A
CD38
PDE5A
TNF
IL2
ADORA1
XDH
ALOX5
SLC29A1
NMUR2
ADRA2A
ADRA2C
ACHE
AKR1B1
CA7
CA12
CA4
CA2
NOX4
NQO2
RPS6KA3
XDH
CD38
PTGS2
PDE5A
ADORA1
TNF
IL2
ALOX5
NOX4
AVPR2
AKR1B1
XDH
MAOA
IGF1R
FLT3
CYP19A1
EGFR
F2
CA2
PIM1
ALOX5
AURKB
DRD4
ADORA1
CA7
GLO1
MPO
PIK3R1
ADORA2A
DAPK1
PYGL
CA1
GSK3B
SRC
PTK2
HSD17B2
KDR
MMP13
MMP3
CA3
ALOX15
ABCC1
PLK1
CA6
CDK1
MMP9
CA12
MMP2
PKN1
CA14
CA9
CSNK2A1
ALOX12
MET
CA4
NEK2
CXCR1
CAMK2B
ALK
AKT1
ABCB1
NEK6
PLA2G1B
CA5A
BACE1
CYP1B1
AXL
ABCG2
NUAK1
AKR1C2
AKR1C1
AKR1C3
AKR1C4
CA13
AKR1A1
GPR35
MAPT
KDM4E
TOP2A
INSR
ACHE
MYLK
SYK
PIK3CG
APEX1
PTPRS
ESR2
MPG
SLC22A12
CDK5R1
CDK5
CCNB3
CDK1
CCNB1
CCNB2
ARG1
CDK6
CDK2
TYR
HSD17B1
AHR
ESRRA
APP
PARP1
TTR
MMP12
CD38
AKR1B10
TNKS2
TNKS
TOP1
TERT

## Sheet: Supplementary Table S2
ADCY3
ADRB2
ADRB3
AGRP
AOMS1
AOMS2
BMIQ11
BMIQ7
BMIQ8
CARTPT
CELA2A
CEP19
DYRK1B
ENPP1
FFAR4
FTO
GHRL
INPP5E
KIDINS220
LEP
LEPR
MC3R
MC4R
MRAP2
NR0B2
NTRK2
OBHP
PCSK1
POMC
PPARG
SDC3
TUB
UCP2
UCP3
WAGRO
ARMS
ART
BMIQ19
BMIQ20
BMIQ4
BMIQ9
C3orf34
C6orf117
CART
DEL11p14p12
ELA2A
GDFD
MIRK
MORMS
NEC1
O3FAR1
OB
OBAIRH
OBR
PDNP1
PPARG1
RDOB
SHP
SYND3
SYNX
TRKB
AGRT
AOMS3
AOMS4
BMIQ14
BMIQ18
GPR120
JBTS1
LEPD
LEPRD
MOSPGF
NPPS
OBHD
PC1
PPARG2
SDCN
SINO
CIMT1
CORS1
DEE58
M6S1
PC3
PGR4
VENARG
BMIQ10
BMIQ12
GLM1
PCA1
ARHR2
COLED
CCKBR
HRH1
MAOB
HTR2C
ACACB
CNR1
FASN
GCGR
GLP1R
CHRM1
OPRD1
OPRK1
OPRM1
PNLIP
PTAFR
SLC6A4
ADRA2A
ADRA2C
ADRB1
CPT1B
DGAT1
SLC6A3
GHR
GHSR
LIPE
SLC6A2
KCNA5
ADRA1B
SLC22A8
LPCAT1
LPCAT2
CCKAR
HSD11B1
CDK1
CDK2
GCK
SIRT1
HTR6
FGFR4
HRH3
GRM2
GRM3
METAP2
PPARD
PTPN1
CNTFR
LIPF
MCHR1
NPY1R
NPY2R
NPY4R
XIAP
PRKAA1
PRKAB1
PRKAG1
GCG
PPY
PYY
UCP1
PCNA
CDK5
MBOAT4
NPY5R
TPP2
CALCR-RAMP1/RAMP2/RAMP3
DHCR24
Bact kinA
BRS3
INS
ADIPOQ
LOC101929710
GNAS
SIM1
RETN
IL6
SH2B1
ABCC8
TNF
BDNF
PRMT7
CRP
IGF1
BBIP1
SLC6A14
SERPINE1
LOC108167315
DNMT3A
SCAPER
MTTP
NUDC
APOB
BRCA2
MIR122
BBS1
LEPQTL1
MIR143
LPL
VPS13B
ALMS1
AFF4
IRS1
NPY
SLC2A4
POLG
GLDC
DDHD2
PHIP
BBS10
BBS4
INSR
PPARGC1A
BBS2
MKKS
PPARA
TTC8
NR3C1
HDAC8
ATP6V0D1-DT
MIR33A
MAGEL2
NAMPT
APOE
ALB
GNB3
CCL2
CPE
TRAPPC9
TCF7L2
CCK
TP53
SHBG
IGFBP1
SNRPN
PHF6
BBS9
RBP4
IRS2
KCNJ11
LIPC
RIC3
GH1
ARL6
RARRES2
ACE
BBS7
HNF1A
HNF4A
DLK1
AKT1
PDSS1
LAS1L
PLIN1
IGF2
HCRT
PRL
CYP19A1
IL1B
IRAK1BP1
BBS5
MEHMO
AQP7
ESR1
PNPLA3
APOA1
TMEM18
LEPROT
PON1
GPT
PNPLA2
ASOBS
PRKAR1A
BBS12
PIK3CA
IL18
NPAP1
LMNA
EIF2S3
IFT172
NOS3
IGFBP3
NDN
CD36
MIR21
USP8
FABP2
FGF21
ADIPOR1
MEG3
CFAP418
APOA5
SDCCAG8
FNDC5
CTNNB1
TBC1D2B
INSIG2
ITLN1
AKT2
FABP4
MAN1B1
MKRN3
DPP4
PTEN
MFN2
IL10
DRD2
CETP
LZTFL1
POGZ
SCD
CEP290
H6PD
MMP9
MLXIPL
COMT
HNF1B
CAPN10
C3
SOCS3
STAT3
ADIPOR2
BGLAP
GHRH
IAPP
SREBF1
SLC30A8
MTOR
MIR34A
IPW
FAAH
IFT74
CDKAL1
FGFR1
GGT1
CCDC28B
CRH
CREBBP
ICAM1
PDX1
MIR126
PWRN1
MKS1
CLOCK
SERPINA12
OCA2
WT1
VEGFA
ZDHHC24
TLR4
LCN2
APOC3
HERC2
IGF1R
IFT27
PLA2G7
BDNF-AS
PRDM16
SLC17A5
RAB23
AGT
PDE11A
FMR1
PAX4
NEUROD1
APLN
SNORD115-1
BRAF
GNPDA2
GHRLOS
SNORD116-1
EP300
CXCL8
WDPCP
MIR29A
ARMC5
SLC2A2
CDH23
EDN1
CIDEA
F2
AR
PWAR1
MKRN3-AS1
LOC106728418
TRIM32
GAL
TLR2
ATRX
NLRP3
IGFBP2
MIR148A
AHSG
CCL5
MEGF8
INPPL1
DRD4
MIR155
HTR2A
NMB
GAD2
ABCA1
MTHFR
NR1H4
ENPP2
GIP
PAX6
IGF2BP2
HDAC4
MYT1L
TBX3
REN
PPARGC1B
ANGPTL4
NR1H2
KIF7
NTS
OXT
MIR146A
TRIP12
MIR221
FLT1
H19
LDLR
LPA
MAPK1
GCKR
MEN1
CYP3A4
SST
SELE
MIR222
APOA4
TRH
MTNR1B
GNRH1
ASTN2
TNFRSF1B
PDE8B
PRKACA
GNAI2
AGTR1
CCL11
IL6R
ACACA
MIR223
VDR
MIR125A
MIR30E
TGFB1
MT-CYB
CPT1A
MIR17
ACP1
MIR27A
EDNRA
SOD2
HSD11B2
PRKAA2
VCAM1
CYP2E1
NEGR1
KCNQ1
CFD
MECP2
CENPO
LCAT
PIK3R1
SLC2A1
CYP7A1
PHF21A
CUL4B
MSTN
ADNP
UBE3A
CNTF
IL1A
IL17A
PRKCZ
AGER
TULP1
JAK2
MC2R
SERPINA6
SCARB1
PDE4D
HIF1A
MTCH2
CEBPA
ASIP
FST
MAOA
WFS1
MLN
CAV1
FGFR3
PTGS2
IL2
NPHP1
MIR181A1
TIMP1
IL13
GPD1
IL15
CRHR1
MIR10B
RTL1
NPPB
HMOX1
NR3C2
GDF15
PLTP
CDKN2A
HBEGF
AOC3
CNNM2
MAPK8
FADS1
FOXC2
NHLH2
LPIN1
PTH
JUN
G6PC1
KNG1
THOC2
DIO2
ANGPTL8
MIR146B
CFAP418-AS1
FOXO1
MMP3
ACE2
GSTM1
F7
WWOX
CS
IL4
LIPG
CLPS
ARID1A
ERBB2
GAPDH
CNR2
RPS6KB1
MIR214
GATA4
APC
TMEM67
CACNG2-DT
PHB1
IRX3
DGAT2
APOA2
GRP
SORBS1
EMC1
F5
APPL1
HFE
HP
TBX1
COG2
TNFRSF11B
ARL13B
MIR210
APOC1
TERT
CBS
NPR3
TFAP2A
STEAP4
XBP1
NMU
COA3
PDK4
MC1R
DCC
SPP1
ITGAM
AHDC1
NPPA
PLAT
ACTB
CACNA1H
CEBPB
GIPR
KRTCAP3
BCHE
DNM1L
SEC16B
HK2
KCTD15
KISS1
THBS1
BCL2
MIR20A
MCHR2
STX1A
PSMD12
CCR2
RXRA
MIR22
FAIM2
PLIN2
PER2
MIR106B
MIR93
SIRT3
HMGCR
CDKN1C
MIR193B

## Sheet: OMIM
ADCY3
ADRB2
ADRB3
AGRP
AOMS1
AOMS2
BMIQ11
BMIQ7
BMIQ8
CARTPT
CELA2A
CEP19
DYRK1B
ENPP1
FFAR4
FTO
GHRL
INPP5E
KIDINS220
LEP
LEPR
MC3R
MC4R
MRAP2
NR0B2
NTRK2
OBHP
PCSK1
POMC
PPARG
SDC3
TUB
UCP2
UCP3
WAGRO
ARMS
ART
BMIQ19
BMIQ20
BMIQ4
BMIQ9
C3orf34
C6orf117
CART
DEL11p14p12
ELA2A
GDFD
MIRK
MORMS
NEC1
O3FAR1
OB
OBAIRH
OBR
PDNP1
PPARG1
RDOB
SHP
SYND3
SYNX
TRKB
AGRT
AOMS3
AOMS4
BMIQ14
BMIQ18
GPR120
JBTS1
LEPD
LEPRD
MOSPGF
NPPS
OBHD
PC1
PPARG2
SDCN
SINO
CIMT1
CORS1
DEE58
M6S1
PC3
PGR4
VENARG
BMIQ10
BMIQ12
GLM1
PCA1
ARHR2
COLED

## Sheet: TTD
ADRB3
CCKBR
HRH1
MC4R
MAOB
PPARG
HTR2C
ACACB
ADRB2
CNR1
FASN
GCGR
GLP1R
CHRM1
OPRD1
OPRK1
OPRM1
PNLIP
PTAFR
SLC6A4
ADRA2A
ADRA2C
ADRB1
CPT1B
DGAT1
SLC6A3
GHR
GHSR
LIPE
LEPR
SLC6A2
KCNA5
ADRA1B
SLC22A8
LPCAT1
LPCAT2
CCKAR
HSD11B1
CDK1
CDK2
GCK
SIRT1
HTR6
FGFR4
HRH3
GRM2
GRM3
METAP2
PPARD
PTPN1
CNTFR
LIPF
MCHR1
NPY1R
NPY2R
NPY4R
XIAP
AGRP
PRKAA1
PRKAB1
PRKAG1
GCG
PPY
PYY
UCP1
UCP2
UCP3
PCNA
CDK5
MBOAT4
NPY5R
TPP2
CALCR-RAMP1/RAMP2/RAMP3
DHCR24
MC3R
Bact kinA
LEP
BRS3

## Sheet: GENE CARD
LEP
MC4R
PPARG
POMC
LEPR
PCSK1
FTO
GHRL
INS
UCP3
ADRB3
ADIPOQ
LOC101929710
UCP2
GNAS
ADRB2
ENPP1
SIM1
KIDINS220
RETN
MC3R
AOMS1
AGRP
CARTPT
IL6
SH2B1
DYRK1B
NTRK2
ABCC8
NR0B2
AOMS2
CEP19
ADCY3
TNF
BDNF
PRMT7
CRP
IGF1
BBIP1
INPP5E
SDC3
HSD11B1
SLC6A14
TUB
SERPINE1
LOC108167315
BMIQ7
DNMT3A
SCAPER
MTTP
NUDC
GCG
APOB
BRCA2
UCP1
MIR122
BBS1
LEPQTL1
PYY
MIR143
LPL
VPS13B
ALMS1
AFF4
CELA2A
IRS1
NPY
SLC2A4
POLG
GLDC
DDHD2
CNR1
PHIP
BBS10
BBS4
INSR
LIPE
PPARGC1A
BBS2
MKKS
PPARA
TTC8
NR3C1
GCK
GHR
HDAC8
ATP6V0D1-DT
MIR33A
MAGEL2
NAMPT
APOE
ALB
GNB3
CCL2
CPE
TRAPPC9
MRAP2
TCF7L2
CCK
TP53
SHBG
IGFBP1
SNRPN
PHF6
BBS9
RBP4
FFAR4
IRS2
PTPN1
KCNJ11
LIPC
RIC3
GH1
ARL6
RARRES2
ACE
BBS7
HNF1A
HNF4A
DLK1
AKT1
PDSS1
LAS1L
PLIN1
IGF2
HCRT
PRL
CYP19A1
IL1B
BMIQ10
IRAK1BP1
BBS5
MEHMO
AQP7
ESR1
PNPLA3
APOA1
PNLIP
TMEM18
LEPROT
PON1
GPT
PNPLA2
ASOBS
PRKAR1A
PPARD
BBS12
PIK3CA
IL18
NPAP1
LMNA
EIF2S3
IFT172
NOS3
IGFBP3
NDN
CD36
MIR21
USP8
FABP2
FGF21
FASN
ADIPOR1
MEG3
CFAP418
APOA5
SDCCAG8
FNDC5
CTNNB1
TBC1D2B
INSIG2
ITLN1
WAGRO
AKT2
FABP4
MAN1B1
MKRN3
DPP4
PTEN
MFN2
IL10
DRD2
CETP
LZTFL1
POGZ
BMIQ8
SCD
CEP290
H6PD
MMP9
MLXIPL
COMT
HNF1B
CAPN10
SIRT1
C3
SOCS3
STAT3
ADIPOR2
BGLAP
NPY2R
GHRH
IAPP
SREBF1
GHSR
SLC30A8
MTOR
MIR34A
IPW
FAAH
IFT74
CDKAL1
GLP1R
FGFR1
GGT1
CCDC28B
CRH
CREBBP
ICAM1
PDX1
MIR126
PWRN1
MKS1
CLOCK
SERPINA12
OCA2
WT1
VEGFA
ZDHHC24
TLR4
LCN2
APOC3
HERC2
IGF1R
IFT27
PLA2G7
BDNF-AS
PRDM16
SLC17A5
HTR2C
RAB23
AGT
PDE11A
FMR1
PAX4
NEUROD1
APLN
MCHR1
SNORD115-1
BRAF
GNPDA2
GHRLOS
SNORD116-1
EP300
ADRB1
CXCL8
WDPCP
MIR29A
DGAT1
ARMC5
SLC2A2
CDH23
EDN1
CIDEA
F2
AR
PWAR1
MKRN3-AS1
LOC106728418
TRIM32
GAL
TLR2
ATRX
NLRP3
IGFBP2
MIR148A
AHSG
CCL5
MEGF8
INPPL1
DRD4
MIR155
HTR2A
NMB
GAD2
PPY
ABCA1
ACACB
MTHFR
NR1H4
ENPP2
GIP
PAX6
IGF2BP2
HDAC4
MYT1L
TBX3
REN
PPARGC1B
ANGPTL4
NR1H2
KIF7
NTS
OXT
MIR146A
TRIP12
MIR221
FLT1
H19
LDLR
LPA
SLC6A3
MAPK1
GCKR
NPY5R
MEN1
CYP3A4
SST
SELE
MIR222
PRKAB1
APOA4
TRH
MTNR1B
GNRH1
ASTN2
TNFRSF1B
PDE8B
PRKACA
GNAI2
AGTR1
CCL11
IL6R
ACACA
MIR223
VDR
MIR125A
MIR30E
TGFB1
MT-CYB
CPT1A
MIR17
ACP1
MIR27A
EDNRA
SOD2
SLC6A4
HSD11B2
PRKAA2
VCAM1
CYP2E1
NEGR1
KCNQ1
CFD
MECP2
CENPO
LCAT
PIK3R1
SLC2A1
CYP7A1
PHF21A
PRKAA1
CUL4B
MSTN
ADNP
UBE3A
CNTF
IL1A
IL17A
PRKCZ
AGER
TULP1
JAK2
MC2R
SERPINA6
SCARB1
SLC6A2
PDE4D
CCKAR
ADRA2A
HIF1A
MTCH2
CEBPA
ASIP
FST
MAOA
WFS1
MLN
CAV1
FGFR3
PTGS2
IL2
NPHP1
MIR181A1
TIMP1
IL13
GPD1
IL15
CRHR1
MIR10B
RTL1
NPPB
HMOX1
NR3C2
GDF15
PLTP
CDKN2A
HBEGF
AOC3
CNNM2
MAPK8
FADS1
FOXC2
NHLH2
LPIN1
PTH
JUN
G6PC1
KNG1
THOC2
DIO2
ANGPTL8
MIR146B
CFAP418-AS1
FOXO1
MMP3
ACE2
GSTM1
F7
WWOX
CS
IL4
LIPG
CLPS
ARID1A
ERBB2
GAPDH
NPY1R
CNR2
RPS6KB1
MIR214
GATA4
APC
TMEM67
CACNG2-DT
PHB1
IRX3
DGAT2
APOA2
GRP
SORBS1
EMC1
F5
APPL1
HFE
HP
TBX1
COG2
TNFRSF11B
ARL13B
MIR210
APOC1
TERT
CBS
NPR3
TFAP2A
STEAP4
XBP1
NMU
CPT1B
COA3
PDK4
MC1R
DCC
SPP1
ITGAM
AHDC1
NPPA
PLAT
ACTB
CACNA1H
CEBPB
GIPR
KRTCAP3
BCHE
DNM1L
SEC16B
HK2
KCTD15
KISS1
THBS1
BCL2
MIR20A
MCHR2
STX1A
PSMD12
CCR2
RXRA
MIR22
FAIM2
PLIN2
PER2
MIR106B
MIR93
SIRT3
HMGCR
CDKN1C
MIR193B

## Sheet: Supplementary Table S3
GO	Category	Description	Count	%	Log10(P)	Log10(q)
GO:0009725	GO Biological Processes	response to hormone	28	46.67	-27.92	-23.74
GO:0042327	GO Biological Processes	positive regulation of phosphorylation	27	45	-26.38	-22.49
GO:0030335	GO Biological Processes	positive regulation of cell migration	23	38.33	-23.77	-20.18
GO:0036293	GO Biological Processes	response to decreased oxygen levels	19	31.67	-23.34	-19.94
GO:0010035	GO Biological Processes	response to inorganic substance	19	31.67	-18.32	-15.27
GO:0048732	GO Biological Processes	gland development	17	28.33	-17.38	-14.51
GO:0045596	GO Biological Processes	negative regulation of cell differentiation	20	33.33	-17.37	-14.51
GO:0040008	GO Biological Processes	regulation of growth	19	31.67	-17.19	-14.35
GO:0048545	GO Biological Processes	response to steroid hormone	15	25	-17	-14.17
GO:0002685	GO Biological Processes	regulation of leukocyte migration	14	23.33	-16.8	-13.99
GO:0048660	GO Biological Processes	regulation of smooth muscle cell proliferation	13	21.67	-16.63	-13.84
GO:1905952	GO Biological Processes	regulation of lipid localization	13	21.67	-16.44	-13.67
GO:0003013	GO Biological Processes	circulatory system process	17	28.33	-16.16	-13.42
GO:1904035	GO Biological Processes	regulation of epithelial cell apoptotic process	11	18.33	-15.62	-12.94
GO:0009611	GO Biological Processes	response to wounding	16	26.67	-15.53	-12.89
GO:0080135	GO Biological Processes	regulation of cellular response to stress	18	30	-14.67	-12.14
GO:0034762	GO Biological Processes	regulation of transmembrane transport	17	28.33	-14.56	-12.04
GO:0001775	GO Biological Processes	cell activation	17	28.33	-13.64	-11.21
GO:0051051	GO Biological Processes	negative regulation of transport	15	25	-13.59	-11.18
GO:0050727	GO Biological Processes	regulation of inflammatory response	14	23.33	-13.18	-10.79
GO:0005901	GO Cellular Components	caveola	7	11.67	-9.5	-6.28
GO:0061695	GO Cellular Components	transferase complex, transferring phosphorus-containing groups	7	11.67	-5.6	-3.05
GO:0005788	GO Cellular Components	endoplasmic reticulum lumen	7	11.67	-5.55	-3.05
GO:0031968	GO Cellular Components	organelle outer membrane	6	10	-5.12	-2.73
GO:0043235	GO Cellular Components	receptor complex	8	13.33	-4.98	-2.71
GO:0031012	GO Cellular Components	extracellular matrix	7	11.67	-3.94	-1.78
GO:0031093	GO Cellular Components	platelet alpha granule lumen	3	5	-3.49	-1.39
GO:0005667	GO Cellular Components	transcription regulator complex	6	10	-3.26	-1.19
GO:0048471	GO Cellular Components	perinuclear region of cytoplasm	7	11.67	-3.22	-1.18
GO:0044297	GO Cellular Components	cell body	6	10	-3.04	-1.04
GO:0031252	GO Cellular Components	cell leading edge	5	8.33	-2.82	-0.9
GO:0005769	GO Cellular Components	early endosome	5	8.33	-2.81	-0.9
GO:0098552	GO Cellular Components	side of membrane	6	10	-2.79	-0.89
GO:0016607	GO Cellular Components	nuclear speck	4	6.67	-2.03	-0.41
GO:0030546	GO Molecular Functions	signaling receptor activator activity	13	21.67	-10.76	-7.06
GO:0001221	GO Molecular Functions	transcription coregulator binding	8	13.33	-10.25	-7.03
GO:1901338	GO Molecular Functions	catecholamine binding	4	6.67	-8	-5.31
GO:0042803	GO Molecular Functions	protein homodimerization activity	12	20	-7.97	-5.31
GO:0043559	GO Molecular Functions	insulin binding	3	5	-7.13	-4.64
GO:0043125	GO Molecular Functions	ErbB-3 class receptor binding	3	5	-7.13	-4.64
GO:0019902	GO Molecular Functions	phosphatase binding	7	11.67	-7.04	-4.6
GO:0016773	GO Molecular Functions	phosphotransferase activity, alcohol group as acceptor	10	16.67	-6.15	-3.91
GO:0004252	GO Molecular Functions	serine-type endopeptidase activity	6	10	-5.94	-3.75
GO:0016705	GO Molecular Functions	oxidoreductase activity, acting on paired donors, with incorporation or reduction of molecular oxygen	6	10	-5.84	-3.67
GO:0002020	GO Molecular Functions	protease binding	5	8.33	-5.08	-3.07
GO:0001091	GO Molecular Functions	RNA polymerase II general transcription initiation factor binding	3	5	-4.73	-2.79
GO:0005178	GO Molecular Functions	integrin binding	4	6.67	-3.63	-1.84
GO:0097110	GO Molecular Functions	scaffold protein binding	3	5	-3.5	-1.74
GO:0001618	GO Molecular Functions	virus receptor activity	3	5	-3.31	-1.57
GO:0051219	GO Molecular Functions	phosphoprotein binding	3	5	-3.08	-1.36
GO:1901681	GO Molecular Functions	sulfur compound binding	4	6.67	-2.73	-1.02
GO:0042578	GO Molecular Functions	phosphoric ester hydrolase activity	4	6.67	-2.28	-0.6
GO:0008022	GO Molecular Functions	protein C-terminus binding	3	5	-2.25	-0.58

## Sheet: Supplementary Table S4
GO	Category	Description	Count	%	Log10(P)	Log10(q)
hsa05200	KEGG Pathway	Pathways in cancer	26	43.33	-29.28	-26.74
hsa05418	KEGG Pathway	Fluid shear stress and atherosclerosis	15	25	-21.74	-19.49
hsa05215	KEGG Pathway	Prostate cancer	13	21.67	-20.11	-18.17
hsa04933	KEGG Pathway	AGE-RAGE signaling pathway in diabetic complications	13	21.67	-19.93	-18.08
hsa05207	KEGG Pathway	Chemical carcinogenesis - receptor activation	12	20	-13.96	-12.45
hsa04218	KEGG Pathway	Cellular senescence	11	18.33	-13.87	-12.44
hsa04931	KEGG Pathway	Insulin resistance	9	15	-12.06	-10.84
hsa05202	KEGG Pathway	Transcriptional misregulation in cancer	10	16.67	-11.29	-10.12
hsa05216	KEGG Pathway	Thyroid cancer	5	8.33	-7.96	-7.25
hsa04022	KEGG Pathway	cGMP-PKG signaling pathway	7	11.67	-7.37	-6.7
hsa04520	KEGG Pathway	Adherens junction	5	8.33	-6.51	-5.91
hsa04371	KEGG Pathway	Apelin signaling pathway	6	10	-6.46	-5.86
hsa00982	KEGG Pathway	Drug metabolism - cytochrome P450	4	6.67	-4.88	-4.41
hsa03320	KEGG Pathway	PPAR signaling pathway	4	6.67	-4.81	-4.34
hsa04610	KEGG Pathway	Complement and coagulation cascades	4	6.67	-4.58	-4.11
hsa05030	KEGG Pathway	Cocaine addiction	3	5	-3.89	-3.47
hsa04020	KEGG Pathway	Calcium signaling pathway	4	6.67	-2.87	-2.5
hsa04670	KEGG Pathway	Leukocyte transendothelial migration	3	5	-2.81	-2.44
